# Supplementary material for: Procoagulant Effect of FIX Concentrates and Bypass Agents in Combination with Emicizumab and Impact of FVIII Inhibitors
Source: Biomedicines. 2026 Mar 29;14(4):777. doi: 10.3390/biomedicines14040777 (PMC13113436; doi:10.3390/biomedicines14040777)
Supplement: Supplementary file 1 [file biomedicines-14-00777-s001.zip]

Archive with 1 entries (1 files):
- biomedicines-4179369-supplementary.pdf
